# Supplementary material for: Rheology and Oil–Water Emulsion Stability During Biodegradation of Hydrolyzed Polyacrylamide by Delftia lacustris EPDB-8
Source: Polymers (Basel). 2026 May 22;18(11):1268. doi: 10.3390/polym18111268 (PMC13259527; doi:10.3390/polym18111268)
Supplement: Supplementary file 1 [file polymers-18-01268-s001.zip]

Archive with 1 entries (1 files):
- polymers-4295351-supplementary.pdf
